# Supplementary material for: Total Sn-2 Palmitic Triacylglycerols and the Ratio of OPL to OPO in Human Milk Fat Substitute Modulated Bile Acid Metabolism and Intestinal Microbiota Composition in Rats
Source: Nutrients. 2023 Nov 26;15(23):4929. doi: 10.3390/nu15234929 (PMC10708361; doi:10.3390/nu15234929)
Supplement: Supplementary file 1 [file nutrients-15-04929-s001.zip]

Archive with 1 entries (1 files):
- nutrients-2689762-supplementary.pdf
